# Supplementary material for: A Novel Cytotoxic Steroidal Saponin from the Roots of Asparagus cochinchinensis
Source: Plants (Basel). 2021 Sep 30;10(10):2067. doi: 10.3390/plants10102067 (PMC8538803; doi:10.3390/plants10102067)
Supplement: Supplementary file 1 [file plants-10-02067-s001.zip]

Archive with 1 entries (1 files):
- plants-1400403-supplementary.pdf
